# Supplementary material for: Are Gait Patterns during In-Lab Running Representative of Gait Patterns during Real-World Training? An Experimental Study
Source: Sensors (Basel). 2024 May 1;24(9):2892. doi: 10.3390/s24092892 (PMC11086149; doi:10.3390/s24092892)
Supplement: Supplementary file 1 [file sensors-24-02892-s001.zip]

Archive with 1 entries (1 files):
- sensors-2890698-supplementary.pdf
